# Supplementary material for: Community ambulation in older adults and people with OA – a model verification using Canadian Longitudinal Study on Aging (CLSA) data
Source: BMC Geriatr. 2024 Jan 6;24:31. doi: 10.1186/s12877-023-04598-3 (PMC10771682; doi:10.1186/s12877-023-04598-3)
Supplement: Supplementary file 2 — Additional file 2. [file 12877_2023_4598_MOESM2_ESM.xlsx]

## Sheet: cor_matrix
Table S2 Correlation coefficient matrix for OA group
	Neighbourhood aid	Neighbourhood freq	Out aid	Out freq	Room aid	Room freq	Town aid	Town freq	Walk help	Walk outdoors	Endurance	STS	Balance	TUG	Gait speed	Gen health	Pain prevent	Pain intensity	Fear	Urban	Depression	Sex	Age	Falls
Neighbourhood aid	1
Neighbourhood freq	0.667014	1
Out aid	0.838188	0.458042	1
Out freq	0.460341	0.679266	0.556216	1
Room aid	0.75084	0.394113	0.910013	0.460911	1
Room freq	0.224007	0.234816	0.661397	0.658273	0.846869	1
Town aid	0.855845	0.453874	0.83046	0.453203	0.748075	0.264878	1
Town freq	0.407442	0.608151	0.393194	0.526646	0.326956	0.121923	0.539838	1
Walk help	0.717366	0.274128	0.72992	0.284986	0.65644	0.0582532	0.723601	0.261673	1
Walk outdoors	0.222544	0.28203	0.185418	0.278348	0.14464	0.0510426	0.160947	0.134963	0.115981	1
Endurance	0.204979	0.182817	0.192456	0.203563	0.207224	0.0251916	0.166178	0.126578	0.139244	0.706165	1
STS	-0.25091	-0.146064	-0.212796	-0.167068	-0.148806	-0.0322714	-0.228084	-0.151462	-0.186295	-0.0873784	-0.103211	1
Balance	0.286992	0.208787	0.246531	0.193665	0.129368	0.125469	0.368364	0.232243	0.196379	0.10047	0.118841	-0.211137	1
TUG	-0.441343	-0.289395	-0.43538	-0.259143	-0.364357	-0.0811223	-0.429792	-0.278481	-0.455882	-0.161385	-0.16889	0.532011	-0.355252	1
Gait speed	0.525015	0.30086	0.521165	0.303379	0.454429	0.0194968	0.542692	0.271576	0.38972	0.169856	0.158261	-0.357014	0.328974	-0.709433	1
Gen health	0.386104	0.266166	0.334499	0.279814	0.30214	0.0570722	0.371236	0.226822	0.2987	0.149636	0.120699	-0.204187	0.199656	-0.305943	0.275946	1
Pain prevent	0.329961	0.213062	0.338637	0.209812	0.280384	-0.100783	0.349729	0.153635	0.363081	0.171126	0.155368	-0.129315	0.112014	-0.246185	0.223735	0.419637	1
Pain intensity	0.301268	0.218395	0.313116	0.206826	0.239002	-0.024206	0.301068	0.150306	0.285096	0.1445	0.112386	-0.121646	0.149611	-0.2371	0.212604	0.396318	0.795245	1
Fear	0.152221	0.176048	0.148698	0.140362	0.0924934	-0.0190653	0.149319	0.159673	0.104611	0.0635776	0.0419552	-0.127394	0.122508	-0.129512	0.144576	0.146629	0.0602379	0.114167	1
Urban	0.112147	0.143047	-0.00733132	0.0205968	-0.0637812	-0.000300392	-0.0453676	0.0407489	-0.0999489	0.0784472	0.0208754	0.00433559	-0.0672892	0.049153	-0.0457698	-0.0289643	0.00226632	0.040355	0.00021472	1
Depression	-0.109371	-0.118979	-0.122878	-0.148139	-0.0923358	0.022699	-0.140034	-0.116348	-0.0970786	-0.0423703	-0.0292702	0.0417871	-0.0338212	0.102088	-0.0987946	-0.217178	-0.174693	-0.149266	-0.093613	0.0411884	1
Sex	0.112784	0.184094	0.157387	0.227575	0.130065	0.116551	0.157178	0.202622	0.0578791	0.05332	0.0382058	-0.0878237	0.119973	-0.0353006	0.128876	0.0120474	0.0822365	0.12547	0.16691	-0.0319436	-0.103987	1
Age	-0.187171	-0.174915	-0.191533	-0.135558	-0.165209	-0.0664644	-0.20446	-0.243777	-0.15947	-0.0488664	-0.0833322	0.196716	-0.447737	0.316619	-0.323926	0.016321	0.0418828	-0.0209441	-0.103801	0.0771804	-0.0590159	-0.0130354	1
Falls	-0.14711	-0.0695222	-0.116519	-0.0527601	-0.112833	-0.0273383	-0.114329	-0.0518025	-0.112781	-0.0408257	-0.0274562	0.027724	-0.0699469	0.138539	-0.0739489	-0.119929	-0.141127	-0.118413	-0.0423882	-0.0198322	0.0729149	-0.00577601	0.0293658	1
note- colours correspond to each latent factor proposed: green= ambulation; blue = timed functional mobility; orange = health perceptions
